# Supplementary material for: Dynamics of Liver Macrophage Subsets in a Novel Mouse Model of Non-Alcoholic Steatohepatitis Using C57BL/6 Mice
Source: Biomedicines. 2023 Sep 28;11(10):2659. doi: 10.3390/biomedicines11102659 (PMC10604124; doi:10.3390/biomedicines11102659)
Supplement: Supplementary file 1 [file biomedicines-11-02659-s001.zip]

Archive with 1 entries (1 files):
- biomedicines-2615779-supplementary.pdf
